# Supplementary material for: Phylogenetic Analysis of Francisella tularensis Group A.II Isolates from 5 Patients with Tularemia, Arizona, USA, 2015–2017
Source: Emerg Infect Dis. 2019 May;25(5):944–6. doi: 10.3201/eid2505.180363 (PMC6478195; doi:10.3201/eid2505.180363)
Supplement: Supplementary file 2 — Appendix 2. Information on 5 Francisella tularensis group A.II cases in humans, Arizona, USA, 2015–2017, and 9 other F. tularensis group A.II cases across the United States. [file 18-0363-Techapp-s2.xlsx]

## Sheet: Table 1
Article DOI: https://doi.org/10.3201/eid2505.180363
Phylogenetic Analysis of Francisella tularensis Group A.II Isolates from 5 Human Tularemia Cases, Arizona, USA, 2015–2017
NAU ID	Original ID	Case no.	ID in Fig 1	State	County	Source	Diagnoses	Disease Manifestation	Laboratory Confirmation	Clinical Source of Isolate	Suspected Route of Exposure	Month of Symptom Onset	Antibiotic Regime (in order)	Patient outcome	Generation of Whole Genome Sequence	NCBI Accession no.
F1062	556254	1	1	AZ	Coconino	Human	Initial from urgent care was cellulitis/forearm abscess from insect bite. Initial infectious disease consult stated differential diagnoses as staphylococcus infection, tularemia, plague, bartonella, atypical mycobacterium, or fungal etiology.	Ulceroglander tularemia / mild lymphadenopathy at the left axillary, fever, chills, sore throat, lethargy, cough	F. tularensis grew on culture plates, also serology positive by F. tularensis antibodies with titer of 1:1280. The Arizona State Lab also reported positive result by PCR and DFA for F. tularensis	Deep wound culture from left arm abscess	Insect bite	July 2015	Bactrim, cephalexin, doxycycline, cefazolin, and gentamycin	Full recovery	This study	SRR5937770
F1057	520971	2	2	AZ	Coconino	Human	Initial from urgent care was cellulitis/abscess with lymphadenopathy on medial left breast. Culture grew F. tularensis, therefore diagnosis listed from infectious disease consult stated left breast cellulitis with lymphangitic spread related to F. tularensis	Ulceroglander tularemia / lymphadenopathy at left chest wall and breast, headache, fever, chills, sore throat, pain under left arm, redness and raised bump on left breast, worsened to skin lesions and prominent left axillary inflammation	F. tularensis grew on culture plates. Arizona State Lab also confirmed positive result by PCR and DFA for F. tularensis.	Tissue culture from left breast and lymphoid tissue	Insect bite	July 2015	Amoxicillin, Bactrim and Augmentin, rocephin, ceftriaxone, clindamycin, cephalexin, and doxycycline	Full recovery	This study	SRR5937769
F1067	AZ00045112	3	3	AZ	Coconino	Human	Fever, myalgia, anorexia, and diarrhea. Hospitalized with shortness of breath, confusion, right lower lobe pneumonia, and effusion. Died of severe sepsis with multisystem organ failure and fulminant severe acute respiratory distress syndrome. History of pulmonary sarcoidosis.	Pneumonic tularemia	Gram Negative Bacilli, grew on culture, Arizona State Lab reported positive result by RT-PCR and DFA for F. tularensis	Whole blood	Companion dog	June 2016	Amoxicillin doxycycline, Vancomycin, Ceftriaxone, cefepime, and antipyretics	Full recovery	This study	SRR5937771
F1071	100B	4	4	AZ	Navajo	Human	Acute traumatic pain in left hand and cellulitis to left index finger due to cat bite.	Ulceroglander tularemia / lymphadenopathy. Left hand swelling, axillary lymph node swelling. Required extensive debridement of wound and skin graft.	F. tularensis grew on culture at commercial lab. Arizona State Lab reported positive result by RT-PCR and DFA for F. tularensis	Wound/abscess on left middle finger	Cat bite	November 2016	Augmentin, clindamycin, ampicillin-sulbactam, and doxycycline	Death	This study	SRR5937772
F1114	NA	5	5	AZ	Navajo or Pinal	Human	Initial assessment was fever of unknown origin; at hospital lymphangitis and adenitis with skin lesion. Patient had developed headache, body aches, fever, chills, vomitting, diarrhea, left axillary lymphadenopathy, and skin lesion on 3rd finger on left hand	Ulceroglander/glandular tularemia / lymphadenopathy	F. tularensis grew on culture at commercial lab. Arizona State Lab reported positive result by RT-PCR and DFA for F. tularensis	Body fluid from lymph node aspirate	Unknown (possible animal or insect)	June 2017	Ampicillin-sulbactam, Gentamicin, doxycycline, and Augmentin	Full recovery	This study	SRR6205344
F0830	PB09155001	NA	6	AZ	Yavapai	Cat									This study	SRR5937768
F0826	PB07242001	NA	7	AZ	Navajo	Human									This study	SRR5937766
F0828	PB07320001	NA	8	AZ	Navajo	Human									This study	SRR5937767
F0816	BT05-2170000101	NA	NA	AZ	unknown	unknown									This study	SRR5937765
F0814	AZ00000583	NA	NA	unknown	unknown	Rabbit									This study	SRR5937764
NA	ATCC6223	NA	NA	UT	unknown	Human									Public	SRR292172
NA	FSC054	NA	NA	NV	unknown	Rabbit									Public	SRR496812
NA	WY96-3418	NA	NA	WY	Natrona	Human									Public	NC_009257.1/CP000608.1
NA	WY-00W4114	NA	NA	WY	unknown	Prairie Dog									Public	NZ_CP009753.1
NA	Schu S4	NA	NA	OH	unknown	Human									Public	NC_006570.2/AJ749949.2
